# Supplementary material for: Local Hotspots of Endemism or Artifacts of Incorrect Taxonomy? The Status of Microendemic Pill Millipede Species of the Genus Glomeris in Northern Italy (Diplopoda, Glomerida)
Source: PLoS One. 2016 Sep 15;11(9):e0162284. doi: 10.1371/journal.pone.0162284 (PMC5025202; doi:10.1371/journal.pone.0162284)
Supplement: S1 Alignment — (FAS) [file pone.0162284.s001.fas]

>CC010_G_marginata_28S_FJ409909
ATGGTGAACTATGCCCGGGCTGGACGAAGCCAGAGGAAACTCTGGTGGAGGTCCTTAGCG
ATTCTGACGTGCAAATCGATCGCGTGACCCAGGTATAGGGGCGAAAGACTAATCGAACCA
TCTAGTAGCTGGTTCCCTCCGAAGTTTCCCTCAGGATAGCGGGCGCCCGGAGTCTCATCC
GGTAAAGCGAATGATTAGAGGATTTGGGGACGAAACGTCCTCAACCTATTCTCAAACTTT
AAATGGGTGATGAATCGGTGACCATGCGTGATACGATGGCCCGAATGT------GATCAA
CGGGAGCCCAGTGGGCCCGTTTTGGTAAGCAGAACTGGCGCTGTGGGATGAACCAAAAGC
CGGGTTAGGATGCCCATGTGGGGGACGCTCATAAGAAACCATTAAAGGTGTACTTTATAT
TTAATGTTTGGGGTGTGAGCTGCTATAGTGGGCACTGCGATAAGAATAATTATTCGAACT
GAGCTGGGATTTCCCGGGAGTTTAATTGGAGACGATCAAATTTATAATGTTATTGTGACA
AGACATGCTTTTGTAATGATTTTTTTTATGGTTATACCTATCATGATTGGAGGTTTTGGA
AATTGGCTAGTTCCGTTAATGTTAGGGGCGCCGGACATGGCTTTTCCTCGGTTAAATAAT
TTAAGTTTTTGATTGCTTCCACCCTCTTTTATTTTATTACTTAGTTCTTCCTTGGTTGAA
AGTGGGACAGGAACGGGGTGAACTGTTTACCCTCCTTTAGCAGGAGGAATTGCCCATGCG
GGGAGTTCTGTAGACTTTACTATTTTTTCTCTTCATCTAGCGGGGGCCTCTTCTATTTTA
GGGGCTATTAATTTTATTACGACAATTTTAAATATGCGAACAAGAGGAATATTATTGGAA
CGTATACCTTTATTTGTGTGAGCGGTGAAAATTACTGCTATTTTGTTGCTACTTTCGTTA
CCTGTTTTAGCGGGGGGGATTACAATACTATTAACTGATCGAAATTTTAATACTACTTTT
TTTGATCCGGCGGGGGGAGGGGACCCTATTTTATATCAACATTTATTT
>CC051_G_primordialis_Biella_28S
NTGGTGAACTATGCCCGGGCTGGACGAAGCCAGAGGAAACTCTGGTGGAGGTCCTTAGCG
ATTCTGACGTGCAAATCGATCGCGTGACCCAGGTATAGGGGCGAAAGANTAATCGAACCA
TCTAGTAGCTGGTTCCCTCCGAAGTTTCCCTCAGGATAGCGGGCGCCCGGAGTCTCATCC
GGTAAAGCGAATGATTAGAGGATTTGGGGACGAAACGTCCTCAACCTATTCTCAAACTTT
AAATGGGTGATGAATCGGTGACCGTGCGTGATACGATGGCCCGAAAG------AGATCAA
CGGGAGCCCAGTGGGCCCGTTTTGGTAAGCAGAACTGGCGCTGTGGGATGAACCAAAAGC
CGGGTTAGGATGCCCATGTGGGGGACGCTCATAAGAAACCAGNNNNNNNNNACATTATAT
TTAATGTTTGGTGTATGGGCAGCTATGGTAGGGACTGCAATAAGAATAATTATTCGTACT
GAGTTAGGGTTTCCAGGGAGTTTAATtGGAGATGATCAAATTTATAATGTTATTGTTACA
AGCCAtGCATTTGTAATAATTTTTTTTAtGGTaATgCCCATTATAATtGGAGGATTtGGA
AATtGGTTAgTCCCATTAATGTTAGGGGCACCAGATAtGGCTTTtCCTCGaTtAAAtAAt
TTAAGTTTTtGACTTCTtcCCCCTTCTTTTATTTTATTAATTAgTTCTTCATTAGTTGAA
AGTGGAACAGGAACGGGATGAACAGTtTACCCCCCTTTGGCAGGGGGAATTGCcCATGCa
gGAAgATCTGTAgATTTTACTATTTTTTCTCTcCATTTGGCgGGAGCtTCTTCTATTTTA
GGGGCTATTAATTTTATTACTACTATTTTaAAtATACaAACTAGAGGAATACTATTAaAA
CGAATACCTTTtTTTGTGTGAGCAGTTAAACTTACGGCCATTTTATTATTATTGTCTTTA
CCGGTATTAGCAGGNGGaATTACAATgTTATTAACGGATCgAAATTTTAACACTACTTTT
TTTGATCCCGCAGGAGAGGGAGATCCTATTTTATACCAACATTTGTTt
>CC057_G_primordialis_28S
ATGGTGAACTATGCCTGGGCTGGACGAAGCCAGAGGAAACTCTGGTGGAGGTCCTTAGCG
ATTCTGACGTGCAAATCGATCGCGTGACCCGGGTATAGGGGCGAAAGACTAATCGAACCA
TCTAGTAGCTGGTTCCCTCCGAAGTTTCCCTCAGGATAGCGGGCGCCCGGAGTCTCATCC
GGTAAAGCGAATGATTAGAGGATTTGGGGACGAAACGTCCTCAACCTATTCTCAAACTTT
AAATGGGTGATGAATCGGTGACCATGCGTGATACGATGGCCCGAATGTTTGAGAGATCAA
CGGGAGCCCAGTGGGCCCGTTTTGGTAAGCAGAACTGGCGCTGTGGGATGAACCAAAAGC
TGGGTTAGGATGCCCATGTGGGGGANNNNNNNNNNNNNNNNNNNNNNNNNNACATTATAT
TTAATGTTTGGTGTATGGGCAGCTATGGTAGGGACTGCAATAAGAATAATTATTCGTACT
GAGTTAGGGTTTCCAGGGAGTTTAATtGGAGATGATCAAATTTATAATGTTATTGTTACA
AGCCAtGCATTTGTAATAATTTTTTTTAtGGTaATgCCCATTATAATtGGAGGATTtGGA
AATtGGTTAgTCCCATTAATGTTAGGGGCACCAGATAtGGCTTTtCCTCGaTtAAAtAAt
TTAAGTTTTtGACTTCTtcCCCCTTCTTTTATTTTATTAATTAtTTCTTCATTAGTTGAA
AGTGGAACAGGAACGGGATGAACAGTtTACCCCCCTTTGGCAGGGGGAATTGCcCATGCg
GaAAaATCTGTAaATTTTACTATTTTTTCTCTcCATTTGGCgGGAGCtTCTTCTATTTTA
GGGGCTATTAATTTTATTACTACTATTTTaAAaATACaAACTAGAGGAATACTATTAaAA
CGAATACCTTTtTTTGTGTGAGCAGTTAAACTTACGGCCATTTTATTATTATTGTCTTTA
CCGGTATTAGCAGGnGGaATTACAATgTTATTAACGGATCaAAATTTTAACACTACTTTT
TTTGATCCCGCAGGAGAGGGAGATCCTATTTTATACCAACATTTGTTt
>CC028_G_connexa_28S
ATGGTGAACTATGCCCGGGCTGGACGAAGCCAGAGGAAACTCTGGTGGAGGTCCTTAGCG
ATTCTGACGTGCAAATCGATCGCGTGACCCAGGTATAGGGGCGAAAGACTAATCGAACCA
TCTAGTAGCTGGTTCCCTCCGAAGTTTCCCTCAGGATAGCGGGCGCCCGGAGTCTCATCC
GGTAAAGCGAATGATTAGAGGATTTGGGGACGAAACGTCCTCAACCTATTCTCAAACTTT
AAATGGGTGATGAATCGGTGACCATGCGTGATACGATGGCCCGAAAG------AGATCAA
CGGGAGCCCAGTGGGCCCGTTTTGGTAAGCAGAACTGGCGCTGTGGGATGAACCAAAAGC
CGGGTTAGGATGCCCATGTGGGGGACGCTCATAAGAAACCATTAAAGGTGTACGTTATAT
TTAATATTTGGTGTGTGGGCCGCTATGGTTGGTACGGCTATAAGAATAATTATTCGGACT
GAATTAGGGTTTCCGGGGAGCCTAATTGGGGATGATCAAATTTATAATGTTATTGTGACA
AGTCATGCTTTTGTAATAATTTTCTTTATGGTAATACCCATTATAATTGGTGGGTTTGGA
AATTGATTAGTGCCTTTAATGTTAGGAGCTCCTGATATAGCCTTTCCTCGGTTAAATAAT
TTAAGTTTTTGATTATTGCCCCCTTCTTTTATTTTGTTAATTAGTTCCTCTTTAGTTGAA
AGTGGTACAGGAACGGGATGAACTGTTTATCCTCCTTTAGCAGGCGGAATTGCACATGCA
GGAAGATCTGTAGATTTTACTATTTTTTCTTTGCACCTGGCTGGGGCATCTTCTATTTTA
GGGGCTATTAATTTTATTACAACAATTTTAAATATGCGAACTAGAGGAATATTATTAGAG
CGAATACCTTTATTTGTATGGGCAGTAAAAATTACTGCAATTTTATTATTATTATCCCTA
CCTGTTTTAGCTGGAGGAATTACAATGTTGTTAACGGATCGAAATTTTAATACTACTTTT
TTTGATCCTGCGGGAGGAGGGGATCCTATTTTATATCAACATTTATTT
>CC030_G_romana_28S
ATGGTGAACTATGCCTGGGCTGGACGAAGCCAGAGGAAACTCTGGTGGAGGTCCTTAGCG
ATTCTGACGTGCAAATCGATCGCGTGACCCGGGTATAGGGGCGAAAGACTAATCGAACCA
TCTAGTAGCTGGTTCCCTCCGAAGTTTCCCTCAGGATAGCGGGCGCCCGGAGTCTCATCC
GGTAAAGCGAATGATTAGAGGATTTGGGGACGAAACGTCCTCAACCTATTCTCAAACTTT
AAATGGGTGATGGATCGGTGACCATGCGTGATACGATGGCCCGAATGTTTGAGTGATCAA
CGGGAGCCCAGTGGGCCCGTTTTGGTAAGCAGAACTGGCGCTGTGGGATGAACCAAAAGC
TGGGTTAGGATGCCCATGTGGGGGACGCTCATAAGATACCATTAAAGGTGTACATTGTAT
TTAATGTTTGGTGTTTGGGCAGCAATAGTAGGAACTGCAATGAGAATAATTATTCGAACG
GAATTAGGATTTCCTGGAAGTTTAATTGGAGATGATCAGATTTATAATGTAATTGTGACA
AGTCATGCATTTGTAATGATTTTTTTTATAGTTATACCTATTATGATTGGTGGGTTTGGT
AATTGATTAGTGCCGTTAATGTTAGGAGCTCCAGATATGGCTTTTCCTCGGTTAAATAAT
TTAAGTTTTTGATTATTACCACCATCATTTGTATTATTAATTAGTTCTTCTTTGGTTGAA
AGTGGGACTGGTACTGGGTGAACAGTATATCCGCCTTTGGCAGGGGGAATTGCGCATGCG
GGTAGCTCTGTAGATTTTACTATTTTCTCTTTACATTTAGCTGGGGCCTCATCTATTTTG
GGAGCTATTAATTTTATTACTACTATTTTAAATATGCGTACTAGTGGAATATTACTCGAA
CGAATACCTTTATTTGTTTGAGCAGTTAAGTTAACTGCAATTTTGCTGTTGTTATCTTTA
CCTGTATTGGCGGGGGGAATTACAATATTATTAACAGATCGAAATTTTAATACTACTTTT
TTTGATCCTGCAGGAGGAGGGGATCCTATTTTATATCAGCATTTGTTT
>CC037_G_oblongoguttata_28S
ATGGTGAACTATGCCTGGGCTGGACGAAGCCAGAGGAAACTCTGGTGGAGGTCCTTAGCG
ATTCTGACGTGCAAATCGATCGCGTGACCCGGGTATAGGGGCGAAAGACTAATCGAACCA
TCTAGTAGCTGGTTCCCTCCGAAGTTTCCCTCAGGATAGCGGGCGCCCGGAGTCTCATCC
GGTAAAGCGAATGATTAGAGGATTTGGGGACGAAACGTCCTCAACCTATTCTCAAACTTT
AAATGGGTGATGAATCGGTGACCATGCGTGATACGATGGCCCGAATGTTTGAGAGATCAA
CGGGAGCCCAGTGGGCCCGTTTTGGTAAGCAGAACTGGCGCTGTGGGATGAACCAAAAGC
TGGGTTAGGATGCCCATGTGGGGGACGCTCATAAGATACCATTAAAGGTGTACACTATAT
TTAATGTTTGGTGTATGAGCAGCTAtGGTAGGAACTGCTATAAGAATAATTATTCGTACT
GAACTGGGGTTTCCTGGGAGTTTAATTGGAGATGATCAAATTTATAATGTTATTGTTACA
AGCCATGCATTTGTAATAATTTTTTTCATGGTAATACCTATTATAATTGGTGGTTTTGGT
AATTGGTTAGTGCCATTAATATTAGGGGCACCAGATATGGCTTTTCCTCGATTAAATAAT
TTAAGTTTCTGACTTCTTCCTCCTTCATTTATTTTATTAATTAGTTCTTCATTGGTAGAG
AGTGGAACAGGAACAGGATGAACAGTATATCCACCTTTGGCAGGGGGGATTGCGCATGCG
GGGAGTTCTGTTGATTTTACTATTTTCTCTCTTCACTTAGCAGGAGCTTCTTCTATTTTA
GGGGCAATTAATTTTATTACTACTATTTTAAACATACGAACTAGTGGAATGCTGTTAGAA
CGTATACCGTTGTTTGTATGAGCTGTTAAGCTTACTGCAATTTTATTATTATTATCTTTA
CCGGTATTAGCTGGAGGGATTACAATATTATTAACAGATCGAAATTTTAATACTACTTTC
TTTGATCCtgcaggaggaggagatcctattttaTATCAACATTTGTTT
>CC072_G_oropensis_28S
NNGGTGAACTATGCCTGGGCTGGACGAAGCCAGAGGAAACTCTGGTGGAGGTCCTTAGCG
ATTCTGACGTGCAAATCGATCGCGTGACCCGGGTATAGGGGCGAAAGACTAATCGAACCA
TCTAGTAGCTGGTTCCCTCCGAAGTTTCCCTCAGGATAGCGGGCGCCCGGAGTCTCATCC
GGTAAAGCGAATGATTAGAGGATTTGGGGACGAAACGTCCTCAACCTATTCTCAAACTTT
AAATGGGTGATGAATCGGTGACCATGCGTGATACGATGGCCCGAATGTTTGAGAGATCAA
CGGGAGCCCAGTGGGCCCGTTTTGGTAAGCAGAACTGGCGCTGTGGGATGAACCAAAAGC
TGGGTTAGGATGCCCATGTGGGGGACGCTCATAAGATACCATTAAAGGTNNACACTATAT
TTAATGTTTGGCGTATGAGCGGCCATGGTAGGAACTGCAATAAGAATAATTATTCGTACT
GAGTTAGGGTTTCCTGGGAGTTTAATTGGTGATGACCAAATTTATAATGTCATTGTTACA
AGACATGCGTTTGTAATAATTTTTTTTATGGTTATGCCTATTATAATTGGGGGATTTGGT
AATTGGCTAGTACCACTAATATTAGGAGCTCCGGATATGGCTTTTCCTCGATTAAATAAT
TTAAGTTTTTGACTACTTCCTCCTTCATTTATTTTATTAATTAGTTCTTCATTAGTTGAA
AGTGGAACGGGGACAGGTTGAACAGTGTATCCTCCTCTGGCAGGAGGAATTGCCCATGCA
GGAAGATCTGTTGATTTTACTATTTTTTCCCTTCATTTGGCAGGGGCTTCTTCTATTTTA
GGGGCTATTAATTTTATTACTACTATTTTAAATATACGAACTAGTGGAATGTTATTAGAA
CGAATACCATTGTTTGTATGGGCGGTAAAACTCACTGCGATTTTATTATTGTTGTCTTTA
CCAGTATTAGCAGGGGGAATCACCATGTTATTAACAGATCGAAATTTTAACACTACTTTT
TTTGACNNNNNNNNNNNNNNNNNNNNNNNNNNNNNNNNNNNNNNNNNN
>CC075_G_ligurica_KT188945_28S
ATGGTGAACTATGCCCGGGCTGGACGAAGCCAGAGGAAACTCTGGTGGAGGTCCTTAGCG
ATTCTGACGTGCAAATCGATCGCGTGACCCAGGTATAGGGGCGAAAGACTAATCGAACCA
TCTAGTAGCTGGTTCCCTCCGAAGTTTCCCTCAGGATAGCGGGCGCCCGGAGTCTCATCC
GGTAAAGCGAATGATTAGAGGATTTGGGGACGAAACGTCCTCAACCTATTCTCAAACTTT
AAATGGGTGATGAATCGGTGACCATGCGTGATACGATGGCCCGAAAG------AGATCAA
CGGGAGCCCAGTGGGCCCGTTTTGGTAAGCAGAACTGGCGCTGTGGGATGAACCAAAAGC
CGGGTTAGGATGCCCATGTGGGGGACGCTCATAAGAAACCGNNNNNNNNNNACGTTATAT
TTAATGTTTGGGGTATGAGCAGCTATAGTTGGAACTGCAATAAGAATAATTATTCGAACT
GAGTTAGGATTTCCTGGGAGTTTAATTGGGGATGATCAAATTTATAATGTTATTGTAACT
AGCCATGCATTTGTAATGATTTTTTTTATGGTAATACCTATTATAATTGGTGGCTTTGGG
AATTGATTAGTACCTCTAATGTTGGGGGCTCCAGACATGGCTTTCCCTCGATTAAATAAT
TTAAGATTTTGGTTACTTCCCCCTTCTTTTATTTTGTTAATCAGTTCTTCTTTAGTTGAA
AGAGGGACAGGGACGGGGTGAACTGTGTACCCTCCATTAGCGGGAGGGATTGCTCATGCA
GGAAGATCTGTAGATTTTACTATCTTCTCTCTGCATTTGGCTGGAGCTTCATCTATTTTA
GGGGCCATTAATTTTATTACAACGATTTTGAATATACGAACGAGAGGAATGTTGTTAGAG
CGAATGCCTTTATTTGTGTGGGCAGTAAAAATTACTGCTATTTTGTTATTGTTATCATTA
CCTGTTTTAGCTGGAGGTATTACAATGTTGTTAACGGATCGAAATTTTAATACTACTTTT
TTTGATCCTGCAGGTGGAGGGGACCCTATTTTATACCAACATTTATTT
>CC067_G_ligurica_red_IT_Ormea_28S
ATGGTGAACTATGCCCGGGCTGGACGAAGCCAGAGGAAACTCTGGTGGAGGTCCTTAGCG
ATTCTGACGTGCAAATCGATCGCGTGACCCAGGTATAGGGGCGAAAGACTAATCGAACCA
TCTAGTAGCTGGTTCCCTCCGAAGTTTCCCTCAGGATAGCGGGCGCCCGGAGTCTCATCC
GGTAAAGCGAATGATTAGAGGATTTGGGGACGAAACGTCCTCAACCTATTCTCAAACTTT
AAATGGGTGATGAATCGGTGACCATGCGTGATACGATGGCCCGAAAG------AGATCAA
CGGGAGCCCAGTGGGCCCGTTTTGGTAAGCAGAACTGGCGCTGTGGGATGAACCAAAAGC
CGGGTTAGGATGCCCATGTGGGGGACGCTCATAAGAAACCATTAAAGGTGTACGTTATAT
TTAATGTTTGGGGTATGAGCAGCTATAGTTGGGACTGCAATAAGAATAATTATTCGAACT
GAGTTAGGATTTCCTGGGAGTTTAATTGGGGATGATCAAATTTATAATGTTATTGTAACT
AGCCATGCATTTGTAATGATTTTTTTTATGGTGATACCTATTATAATTGGTGGCTTTGGG
AATTGATTAGTACCTCTAATGTTGGGGGCTCCAGACATGGCTTTTCCTCGATTAAATAAT
TTAAGATTTTGGCTGCTTCCCCCTTCTTTTATTTTGTTAATCAGTTCTTCTTTAGTTGAA
AGAGGGACAGGGACGGGGTGAACTGTATATCCTCCATTAGCGGGAGGGATTGCTCATGCA
GGAAGATCTGTAGATTTTACTATTTTCTCTCTGCATTTGGCTGGAGCTTCATCTATTTTA
GGAGCCATTAATTTTATTACAACGATTTTGAATATACGAACGAGAGGAATGTTGTTAGAG
CGAATGCCTTTATTTGTGTGGGCAGTAAAAATTACTGCTATTTTGTTATTGTTATCGTTA
CCTGTTTTAGCTGGAGGGATTACAATGTTGTTAACGGATCGAAATTTTAATACTACTTTT
TTTGATCCTGCAGGTGGAgGGGATCCTATTTTATATCAACATTTATTT
>CC097_G klugiiXlarii_IT_Bocca_28S
ATGGTGAACTATGCCTGGGCTGGACGAAGCCAGAGGAAACTCTGGTGGAGGTCCTTAGCG
ATTCTGACGTGCAAATCGATCGCGTGACCCGGGTATAGGGGCGAAAGACTAATCGAACCA
TCTAGTAGCTGGTTCCCTCCGAAGTTTCCCTCAGGATAGCGGGCGCCCGGAGTCTCATCC
GGTAAAGCGAATGATTAGAGGATTTGGGGACGAAACGTCCTCAACCTATTCTCAAACTTT
AAATGGGTGATGAATCGGTGACCATGCGTGATACGATGGCCCGAATGTTTGAGAGATCAA
CGGGAGCCCAGTGGGCCCGTTTTGGTAAGCAGAACTGGCGCTGTGGGATGAACCAAAAGC
TGGGTTAGNNNNNNNNNNNNNNNNNNNNNNNNNNNNNNNNNNNNNNNNNNNACATTATAT
TTAATGTTTGGTGTATGAGCTGCTATAGTGGGGACTGCAATAAGAATAATTATTCGTACT
GAGCTAGGCTTTCCCGGGAGTTTAATTGGAGATGATCAAATTTATAATGTCATTGTTACA
AGTCATGCATTTGTAATGATTTTTTTTATGGTAATGCCCATTATAATTGGGGGTTTTGGT
AATTGATTAGTCCCATTAATGTTAGGGGCACCAGATATGGCTTTTCCTCGATTAAATAAT
TTAAGTTTTTGACTTCTTCCCCCTTCATTTATTTTATTAATTAGTTCGTCATTAGTTGAA
AGTGGAACGGGAACAGGGTGAACTGTATATCCGCCTTTAGCAGGGGGAATTGCGCATGCG
GGAAGATCTGTAGATTTTACTATTTTTTCTCTTCATTTGGCAGGAGCCTCTTCTATTTTA
GGAGCTATTAATTTTATTACTACTATTTTGAATATACGAACTAGTGGTATACTATTAGAA
CGAATACCACTATTTGTGTGAGCGGTTAAACTTACGGCCATTTTATTATTATTGTCTTTA
CCGGTATTAGCAGGAGGGATTACAATATTATTAACGGATCGAAATTTTAATACTACTTTT
TTTGATCCCGCAGGAGGaGgTGATCCTATTTTATACCAACATTTGTTT
>CC104_G_klugii_DE_Siebengebirge_28S
ATGGTGAACTATGCCCGGGCTGGACGAAGCCAGAGGAAACTCTGGTGGAGGTCCTTAGCG
ATTCTGACGTGCAAATCGATCGCGTGACCCAGGTATAGGGGCGAAAGACTAATCGAACCA
TCTAGTAGCTGGTTCCCTCCGAAGTTTCCCTCAGGATAGCGGGCGCCCGGAGTCTCATCC
GGTAAAGCGAATGATTAGAGGATTTGGGGACGAAACGTCCTCAACCTATTCTCAAACTTT
AAATGGGTGATGAATCGGTGACCATGCGTGATACGATGGCCCGAA------AGAGATCAA
CGGGAGCCCAGTGGGCCCGTTTTGGTAAGCAGAACTGGCGCTGTGGGATGAACCAAAAGC
CGGGTTAGGATGCCCATGTGGGGGACGCTCANNNNNNNNNNNNNNNNNNNNACACTATAT
TTAATGTTTGGTGTATGAGCTGCTATAGTAGGGACTGCAATAAGAATAATTATTCGTACT
GAGCTAGGCTTTCCCGGGAGTTTAATTGGAGATGATCAAATTTATAATGTCATTGTTACA
AGTCATGCATTTGTAATGATTTTTTTTATGGTAATGCCCATTATAATTGGGGGTTTTGGT
AATTGATTAGTCCCATTAATGTTGGGGGCACCAGATATGGCTTTTCCTCGATTAAATAAT
TTAAGTTTTTGACTTCTTCCCCCCTCATTTATTTTATTAATTAGTTCGTCATTAGTTGAA
AGTGGAACGGGAACAGGGTGAACTGTGTATCCGCCTTTAGCAGGGGGAATTGCGCATGCG
GGAAGATCTGTAGATTTTACTATTTTTTCTCTTCATTTGGCAGGAGCCTCTTCTATTTTA
GGAGCTATTAATTTTATTACTACTATTTTGAACATACGAACTAGTGGTATATTATTAGAA
CGAATACCATTATTTGTGTGAGCGGTTAAACTTACGGCCATTTTATTATTATTGTCTTTA
CCGGTATTAGCAGGAGGGATTACAATATTATTAACGGATCGAAATTTTAATACTACTTTT
TTTGATCCCGCAGGAGGAGGAGATCCTATTTTATACCAACATTTGTTT
>CC016_G_klugii_DE_Hagen_28S
NNGGTGAACTATGCCTGGGCTGGACGAAGCCAGAGGAAACTCTGGTGGAGGTCCTTAGCG
ATTCTGACGTGCAAATCGATCGCGTGACCCGGGTATAGGGGCGAAAGACTAATCGAACCA
TCTAGTAGCTGGTTCCCTCCGAAGTTTCCCTCAGGATAGCGGGCGCCCGGAGTCTCATCC
GGTAAAGCGAATGATTAGAGGATTTGGGGACGAAACGTCCTCAACCTATTCTCAAACTTT
AAATGGGTGATGAATCGGTGACCATGCGTGATACGATGGCCCGAATGTTTGAGAGATCAA
CGGGAGCCCAGTGGGCCCGTTTTGGTAAGCAGAACTGGCGCTGTGGGATGAACCAAAAGC
TGGGTTAGGATGCCCATGTGGGGGACGCTCATAAGATACCATTAAAGGTGTACACTATAT
TTAATGTTTGGTGTATGAGCTGCTATAGTAGGGACTGCAATAAGAATAATTaTTCGTACT
GAGCTAGGCTTTCCCGGGAGTTTAATTGGAGATGATCAAATTTATAATGTCATTGTTACA
AGTCATGCATTTGTAATGATTTTTTTTATGGTAATGCCCATTATAATTGGGGGTTTTGGA
AATTGATTAGTCCCATTAATGTTGGGGGCACCAGATATGGCTTTTCCTCGATTAAATAAT
TTAAGTTTTTGACTTCTTCCCCCCTCATTTATTTTATTAATTAGTTCGTCATTAGTTGAA
AGTGGAACGGGAACAGGGTGAACTGTGTATCCGCCTTTAGCAGGGGGAATTGCnCATGCG
GgAAGATCTGTAgATTTTACTATTTTTTCTCTTCATTTGGCAGGAGCCTCTTCTATTTTA
GGAGCTATTAATTTTATTACTACTATTTTGAACATACgAACTAGnGGTATATTATTAgAA
CGAATACCATTATTTGTGTGAGCGGTTAAACTTACGGCCATTTTATTATTATTGTCTTTA
CCGGTATTAGCAGGAGGGATTACAATATTATTAACGGATCGAAATTTTAATACTACTTTT
TTTGaTCcCGCTGGAGGAGGAgATCCtATTTTANNNNNNNNNNNNNNN
>CC040 G_klugii_IT_Euganean_28S
NNGGTGAACTATGCCTGGGCTGGACGAAGCCAGAGGAAACTCTGGTGGAGGTCCTTAGCG
ATTCTGACGTGCAAATCGATCGCGTGACCCGGGTATAGGGGCGAAAGACTAATCGAACCA
TCTAGTAGCTGGTTCCCTCCGAAGTTTCCCTCAGGATAGCGGGCGCCCGGAGTCTCATCC
GGTAAAGCGAATGATTAGAGGATTTGGGGACGAAACGTCCTCAACCTATTCTCAAACTTT
AAATGGGTGATGAATCGGTGACCATGCGTGATACGATGGCCCGAATGTTTGAGAGATCAA
CGGGAGCCCAGTGGGCCCGTTTTGGTAAGCAGAACTGGCGCTGTGGGATGAACCAAAAGC
TGGGTTAGGATGCCCATGTGGGGGACGCTCATAAGATACCATTAAAGGTGTACACTATAT
TTAATGTTTGGTGTATGAGCTGCTATAGTGGGGACTGCAATAAGAATAATTATTCGTACT
GAGCTAGGCTTTCCCGGAAGTTTAATTGGAGATGATCAAATTTATAATGTCATTGTTACA
AGCCATGCATTTGTAATGATTTTTTTTATGGTAATGCCCATTATAATTGGGGGTTTTGGT
AATTGATTAGTCCCATTAATGTTAGGGGCACCAGATATGGCTTTTCCTCGATTAAATAAT
TTAAGTTTTTGACTTCTTCCCCCCTCATTTATTTTATTAATTAGTTCGTCATTAGTTGAA
AGTGGAACGGGaACAGGGTGAACTGTATATCCGCCTTTAGCAGGGGGAATTGCGCATGCG
GGAAGATCTGTAGATTTTACTATTTTTTCTCTtCATTTGGCAGGAGCCTCTTCTATTTTA
GGAGCTATTAATTTTATTACTACTATTTTGAAtATACgAACTAGTGGCATACTATTARAA
CGAATACCccTATTTGTGTGAGCGGTTAAACTTACGGCCATTTTATTATTATTGTCTTTA
CCGGTATTAGCAGGAGGGATTACAATATTATTAACGGATCGAAATTTTAATACTACTTTT
TTTGATCCCGCAGGAGGAGGAGATCCTATTTTATaCCAaCATTTGTTT
>CC107_G_klugii_IT_CQ_28S_KT188952
ATGGTGAACTATGCCTGGGCTGGACGAAGCCAGAGGAAACTCTGGTGGAGGTCCTTAGCG
ATTCTGACGTGCAAATCGATCGCGTGACCCGGGTATAGGGGCGAAAGACTAATCGAACCA
TCTAGTAGCTGGTTCCCTCCGAAGTTTCCCTCAGGATAGCGGGCGCCCGGAGTCTCATCC
GGTAAAGCGAATGATTAGAGGATTTGGGGACGAAACGTCCTCAACCTATTCTCAAACTTT
AAATGGGTGATGAATCGGTGACCATGCGTGATACGATGGCCCGAATGTTTGAGAGATCAA
CGGGAGCCCAGTGGGCCCGTTTTGGTAAGCAGAACTGGCGCTGTGGGATGAACCAAAAGC
TGGGTTAGGATGCCCATGTGGGGNNNNNNNNNNNNNNNNNNNNNNNNNNNNACACTATAT
TTAATGTTTGGCGTATGAGCTGCTATAGTAGGGACTGCAATAAGAATAATTATTCGTACT
GAATTGGGCTTTCCTGGAAGTTTAATTGGAGATGATCAAATTTATAATGTCATTGTTACA
AGTCATGCATTTGTAATGATTTTTTTTATGGTAATGCCCATTATAATTGGGGGCTTTGGT
AATTGATTAGTTCCATTAATGTTAGGGGCACCAGATATGGCTTTTCCTCGACTAAATAAT
TTAAGTTTTTGACTCCTTCCCCCTTCATTTATTTTATTAATTAGATCGTCATTAGTTGAA
AGTGGAACGGGAACAGGGTGAACTGTGTATCCACCTTTAGCAGGGGGAATTGCACATGCG
GGTAGATCTGTAGATTTTACTATTTTTTCTCTCCATTTGGCAGGAGCCTCCTCTATTTTA
GGGGCTATTAATTTTATTACTACTATTTTGAATATACGAACTAGTGGCATACTATTAGAA
CGAATACCATTATTTGTATGAGCAGTTAAACTTACGGCTATTTTATTATTATTGTCTTTA
CCGGTATTAGCAGGAGGGATTACAATATTATTAACGGATCGAAATTTTAATACTACTTTT
TTTGATCCCGTATGAGGAGGAGATCCTATTTTATACCAGCATTTGTTT
