# Supplementary material for: Local Hotspots of Endemism or Artifacts of Incorrect Taxonomy? The Status of Microendemic Pill Millipede Species of the Genus Glomeris in Northern Italy (Diplopoda, Glomerida)
Source: PLoS One. 2016 Sep 15;11(9):e0162284. doi: 10.1371/journal.pone.0162284 (PMC5025202; doi:10.1371/journal.pone.0162284)
Supplement: S1 Table — (XLS) [file pone.0162284.s002.xls]

## Sheet: MatrixOutput
G marginata
G marginata	0.0182648
G connexa	0.138508	0.138508
G connexa	0.143075	0.144597	0.0167428
G connexa	0.143075	0.144597	0.0167428	0
G connexa	0.143075	0.144597	0.0167428	0	0
G apuana	0.149163	0.144597	0.103501	0.109589	0.109589	0.109589
G apuana	0.149163	0.144597	0.105023	0.108067	0.108067	0.108067	0.00152207
G ligurica	0.138508	0.136986	0.117199	0.112633	0.112633	0.112633	0.117199	0.115677
G ligurica	0.141553	0.14003	0.118721	0.114155	0.114155	0.114155	0.118721	0.120244	0.0197869
G ligurica	0.14003	0.138508	0.118721	0.114155	0.114155	0.114155	0.118721	0.120244	0.0182648	0.00152207
G romana	0.146119	0.144597	0.144597	0.150685	0.150685	0.150685	0.141553	0.141553	0.152207	0.158295	0.158295
G romana	0.144615	0.143077	0.143077	0.149231	0.149231	0.149231	0.138462	0.138462	0.150769	0.156923	0.156923	0.00153846
G transalpina	0.146119	0.143075	0.133942	0.136986	0.136986	0.136986	0.13242	0.13242	0.143075	0.146119	0.146119	0.150685	0.149231
G transalpina	0.146119	0.143075	0.133942	0.136986	0.136986	0.136986	0.13242	0.13242	0.143075	0.146119	0.146119	0.150685	0.149231	0
G oropensis	0.15935	0.152846	0.15122	0.15122	0.15122	0.15122	0.134959	0.134959	0.146341	0.146341	0.146341	0.154472	0.152961	0.099187	0.099187
G oblongoguttata	0.152207	0.158295	0.147641	0.146119	0.146119	0.146119	0.147641	0.149163	0.144597	0.152207	0.150685	0.136986	0.135385	0.109589	0.109589	0.113821
G oblongoguttata	0.152207	0.158295	0.147641	0.146119	0.146119	0.146119	0.147641	0.149163	0.144597	0.152207	0.150685	0.136986	0.135385	0.109589	0.109589	0.113821	0
G oblongoguttata	0.152207	0.158295	0.147641	0.146119	0.146119	0.146119	0.147641	0.149163	0.144597	0.152207	0.150685	0.136986	0.135385	0.109589	0.109589	0.113821	0	0
G oblongoguttata	0.150685	0.156773	0.147641	0.146119	0.146119	0.146119	0.146119	0.147641	0.143075	0.150685	0.149163	0.135464	0.133846	0.108067	0.108067	0.112195	0.00152207	0.00152207	0.00152207
G oblongoguttata	0.152207	0.158295	0.147641	0.146119	0.146119	0.146119	0.147641	0.149163	0.144597	0.152207	0.150685	0.135464	0.133846	0.109589	0.109589	0.113821	0.00152207	0.00152207	0.00152207	0.00304414
G primordialis	0.140244	0.143293	0.121951	0.123476	0.123476	0.123476	0.123476	0.125	0.129573	0.131098	0.131098	0.146341	0.146379	0.0884146	0.0884146	0.0977199	0.097561	0.097561	0.097561	0.0960366	0.097561
G primordialis	0.149163	0.149163	0.123288	0.123288	0.123288	0.123288	0.12481	0.12481	0.136986	0.14003	0.14003	0.147641	0.147692	0.086758	0.086758	0.100813	0.0989346	0.0989346	0.0989346	0.0974125	0.0989346	0.0259146
G primordialis	0.143293	0.144817	0.120427	0.121951	0.121951	0.121951	0.121951	0.123476	0.131098	0.132622	0.132622	0.144817	0.144838	0.089939	0.089939	0.0944625	0.0945122	0.0945122	0.0945122	0.0929878	0.0945122	0.00762195	0.0182927
G larii	0.133942	0.136986	0.138508	0.136986	0.136986	0.136986	0.130898	0.13242	0.126332	0.136986	0.135464	0.133942	0.133846	0.086758	0.086758	0.107317	0.0958904	0.0958904	0.0958904	0.0943683	0.0943683	0.0685976	0.0776256	0.0685976
G. klugii	0.142638	0.142638	0.147239	0.150307	0.150307	0.150307	0.134969	0.136503	0.133436	0.144172	0.145706	0.141104	0.139535	0.0904908	0.0904908	0.104065	0.095092	0.095092	0.095092	0.0935583	0.095092	0.078341	0.0874233	0.0798771	0.0260736
G. klugii	0.143075	0.143075	0.147641	0.150685	0.150685	0.150685	0.135464	0.136986	0.133942	0.144597	0.146119	0.14003	0.138462	0.0898021	0.0898021	0.104065	0.0943683	0.0943683	0.0943683	0.0928463	0.0943683	0.0777439	0.086758	0.0792683	0.0258752	0.00306748
G. klugii	0.14003	0.14003	0.146119	0.149163	0.149163	0.149163	0.133942	0.135464	0.130898	0.144597	0.143075	0.136986	0.135385	0.086758	0.086758	0.100813	0.0913242	0.0913242	0.0913242	0.0898021	0.0913242	0.0762195	0.0882801	0.0807927	0.0258752	0.00920245	0.00761035
G. klugii	0.135464	0.138508	0.14003	0.14003	0.14003	0.14003	0.129376	0.130898	0.127854	0.135464	0.133942	0.136986	0.135385	0.0837139	0.0837139	0.104065	0.0958904	0.0958904	0.0958904	0.0943683	0.0943683	0.0716463	0.0821918	0.0746951	0.0152207	0.0230061	0.0228311	0.0197869
G. klugii	0.135464	0.138508	0.141553	0.141553	0.141553	0.141553	0.130898	0.13242	0.127854	0.135464	0.133942	0.135464	0.133846	0.0852359	0.0852359	0.104065	0.0943683	0.0943683	0.0943683	0.0928463	0.0928463	0.0716463	0.0837139	0.0746951	0.0136986	0.0245399	0.0243531	0.021309	0.00152207
G. klugii	0.135464	0.138508	0.141553	0.141553	0.141553	0.141553	0.130898	0.13242	0.127854	0.135464	0.133942	0.135464	0.133846	0.0852359	0.0852359	0.104065	0.0943683	0.0943683	0.0943683	0.0928463	0.0928463	0.0716463	0.0837139	0.0746951	0.0136986	0.0245399	0.0243531	0.021309	0.00152207	0
G. klugii	0.135464	0.138508	0.138508	0.138508	0.138508	0.138508	0.130898	0.13242	0.12481	0.13242	0.130898	0.136986	0.135385	0.0852359	0.0852359	0.104065	0.0943683	0.0943683	0.0943683	0.0928463	0.0928463	0.0716463	0.0837139	0.0746951	0.0167428	0.0276074	0.0273973	0.0243531	0.00456621	0.00304414	0.00304414
G. klugii	0.135464	0.138508	0.141553	0.141553	0.141553	0.141553	0.130898	0.13242	0.127854	0.135464	0.133942	0.135464	0.133846	0.0852359	0.0852359	0.104065	0.0943683	0.0943683	0.0943683	0.0928463	0.0928463	0.0716463	0.0837139	0.0746951	0.0136986	0.0245399	0.0243531	0.021309	0.00152207	0	0	0.00304414
G. klugii	0.135464	0.138508	0.141553	0.141553	0.141553	0.141553	0.130898	0.13242	0.127854	0.135464	0.133942	0.135464	0.133846	0.0852359	0.0852359	0.104065	0.0943683	0.0943683	0.0943683	0.0928463	0.0928463	0.0716463	0.0837139	0.0746951	0.0136986	0.0245399	0.0243531	0.021309	0.00152207	0	0	0.00304414	0
G. klugii	0.13242	0.135464	0.138508	0.138508	0.138508	0.138508	0.130898	0.13242	0.127854	0.135464	0.133942	0.136986	0.135385	0.0882801	0.0882801	0.105691	0.0974125	0.0974125	0.0974125	0.0958904	0.0958904	0.0746951	0.086758	0.0777439	0.0167428	0.0276074	0.0273973	0.0243531	0.00456621	0.00304414	0.00304414	0.00608828	0.00304414	0.00304414
G. klugii	0.129771	0.134351	0.137405	0.137405	0.137405	0.137405	0.129771	0.131298	0.128244	0.135878	0.134351	0.138931	0.137346	0.0854962	0.0854962	0.101142	0.0977099	0.0977099	0.0977099	0.0961832	0.0961832	0.0703364	0.0854962	0.0749235	0.0167939	0.0261538	0.0259542	0.0229008	0.00305344	0.00305344	0.00305344	0.00610687	0.00305344	0.00305344	0.00305344
G. klugii	0.13125	0.135937	0.1375	0.139063	0.139063	0.139063	0.129688	0.13125	0.126562	0.135937	0.134375	0.139063	0.137441	0.0875	0.0875	0.104405	0.0984375	0.0984375	0.0984375	0.096875	0.096875	0.0704225	0.0859375	0.0766823	0.0171875	0.0234375	0.0234375	0.01875	0.003125	0.003125	0.003125	0.00625	0.003125	0.003125	0.0046875	0.0015674
G. klugii	0.135464	0.138508	0.141553	0.141553	0.141553	0.141553	0.130898	0.13242	0.127854	0.135464	0.133942	0.135464	0.133846	0.0852359	0.0852359	0.104065	0.0943683	0.0943683	0.0943683	0.0928463	0.0928463	0.0716463	0.0837139	0.0746951	0.0136986	0.0245399	0.0243531	0.021309	0.00152207	0	0	0.00304414	0	0	0.00304414	0.00305344	0.003125
G. klugii	0.135464	0.138508	0.141553	0.141553	0.141553	0.141553	0.130898	0.13242	0.127854	0.135464	0.133942	0.135464	0.133846	0.0852359	0.0852359	0.104065	0.0943683	0.0943683	0.0943683	0.0928463	0.0928463	0.0716463	0.0837139	0.0746951	0.0136986	0.0245399	0.0243531	0.021309	0.00152207	0	0	0.00304414	0	0	0.00304414	0.00305344	0.003125	0
G. klugii	0.13242	0.135464	0.146119	0.146119	0.146119	0.146119	0.136986	0.138508	0.138508	0.14003	0.138508	0.143075	0.141538	0.0898021	0.0898021	0.105691	0.0928463	0.0928463	0.0928463	0.0913242	0.0913242	0.0685976	0.0806697	0.0716463	0.021309	0.0322086	0.0319635	0.0289193	0.0152207	0.0136986	0.0136986	0.0167428	0.0136986	0.0136986	0.0167428	0.0167939	0.0171875	0.0136986	0.0136986
G. klugii	0.133942	0.136986	0.146119	0.146119	0.146119	0.146119	0.135464	0.136986	0.138508	0.14003	0.138508	0.143075	0.141538	0.0882801	0.0882801	0.104065	0.0928463	0.0928463	0.0928463	0.0913242	0.0913242	0.070122	0.0821918	0.0731707	0.0197869	0.0306748	0.0304414	0.0273973	0.0136986	0.0121766	0.0121766	0.0152207	0.0121766	0.0121766	0.0152207	0.0152672	0.015625	0.0121766	0.0121766	0.00152207
G. klugii	0.144597	0.147641	0.144597	0.147641	0.147641	0.147641	0.141553	0.143075	0.133942	0.144597	0.143075	0.143075	0.141538	0.0989346	0.0989346	0.117073	0.100457	0.100457	0.100457	0.0989346	0.101979	0.0746951	0.0898021	0.0777439	0.0380518	0.047546	0.0471842	0.04414	0.0380518	0.0365297	0.0365297	0.0395738	0.0365297	0.0365297	0.0395738	0.0396947	0.0390625	0.0365297	0.0365297	0.0395738	0.0410959
G. klugii	0.14003	0.143075	0.149163	0.149163	0.149163	0.149163	0.138508	0.14003	0.135464	0.143075	0.141553	0.144597	0.143077	0.0882801	0.0882801	0.107317	0.0974125	0.0974125	0.0974125	0.0958904	0.0958904	0.0746951	0.0837139	0.0746951	0.0136986	0.0306748	0.0304414	0.0304414	0.0136986	0.0121766	0.0121766	0.0152207	0.0121766	0.0121766	0.0152207	0.0152672	0.015625	0.0121766	0.0121766	0.0197869	0.0182648	0.0395738
G. klugii	0.14003	0.143075	0.149163	0.149163	0.149163	0.149163	0.138508	0.14003	0.135464	0.143075	0.141553	0.144597	0.143077	0.0882801	0.0882801	0.107317	0.0974125	0.0974125	0.0974125	0.0958904	0.0958904	0.0746951	0.0837139	0.0746951	0.0136986	0.0306748	0.0304414	0.0304414	0.0136986	0.0121766	0.0121766	0.0152207	0.0121766	0.0121766	0.0152207	0.0152672	0.015625	0.0121766	0.0121766	0.0197869	0.0182648	0.0395738	0
G. klugii	0.133942	0.136986	0.138508	0.136986	0.136986	0.136986	0.129376	0.130898	0.127854	0.135464	0.133942	0.135464	0.135385	0.086758	0.086758	0.105691	0.0974125	0.0974125	0.0974125	0.0958904	0.0958904	0.0685976	0.0776256	0.0685976	0.00152207	0.0276074	0.0273973	0.0273973	0.0136986	0.0121766	0.0121766	0.0152207	0.0121766	0.0121766	0.0152207	0.0152672	0.015625	0.0121766	0.0121766	0.0197869	0.0182648	0.0395738	0.0121766	0.0121766
G. klugii	0.133942	0.136986	0.138508	0.138508	0.138508	0.138508	0.129376	0.130898	0.127854	0.135464	0.133942	0.135464	0.135385	0.086758	0.086758	0.105691	0.0958904	0.0958904	0.0958904	0.0943683	0.0943683	0.0670732	0.0761035	0.0670732	0.00304414	0.0260736	0.0258752	0.0258752	0.0121766	0.0106545	0.0106545	0.0136986	0.0106545	0.0106545	0.0136986	0.0137405	0.0140625	0.0106545	0.0106545	0.0182648	0.0167428	0.0380518	0.0106545	0.0106545	0.00152207
G. klugii	0.133942	0.136986	0.138508	0.138508	0.138508	0.138508	0.129376	0.130898	0.127854	0.135464	0.133942	0.135464	0.135385	0.086758	0.086758	0.105691	0.0958904	0.0958904	0.0958904	0.0943683	0.0943683	0.0670732	0.0761035	0.0670732	0.00304414	0.0260736	0.0258752	0.0258752	0.0121766	0.0106545	0.0106545	0.0136986	0.0106545	0.0106545	0.0136986	0.0137405	0.0140625	0.0106545	0.0106545	0.0182648	0.0167428	0.0380518	0.0106545	0.0106545	0.00152207	0
G. klugii	0.136986	0.14003	0.141553	0.141553	0.141553	0.141553	0.13242	0.133942	0.130898	0.138508	0.136986	0.14003	0.14	0.0882801	0.0882801	0.108943	0.0989346	0.0989346	0.0989346	0.0974125	0.0989346	0.0685976	0.0791476	0.070122	0.00761035	0.0276074	0.0273973	0.0273973	0.0167428	0.0152207	0.0152207	0.0182648	0.0152207	0.0152207	0.0182648	0.0183206	0.01875	0.0152207	0.0152207	0.0228311	0.021309	0.0410959	0.0152207	0.0152207	0.00608828	0.00456621	0.00456621
G. klugii	0.143075	0.143075	0.138508	0.138508	0.138508	0.138508	0.136986	0.138508	0.135464	0.130898	0.13242	0.136986	0.135385	0.0898021	0.0898021	0.0926829	0.0928463	0.0928463	0.0928463	0.0913242	0.0943683	0.0777439	0.086758	0.0807927	0.0365297	0.0383436	0.0380518	0.0365297	0.0304414	0.0289193	0.0289193	0.0289193	0.0289193	0.0289193	0.0319635	0.0305344	0.03125	0.0289193	0.0289193	0.0304414	0.0289193	0.04414	0.0380518	0.0380518	0.0350076	0.0334855	0.0334855	0.0365297
G. klugii	0.13242	0.135464	0.14003	0.14003	0.14003	0.14003	0.135464	0.136986	0.135464	0.143075	0.141553	0.136986	0.135385	0.0928463	0.0928463	0.105691	0.0943683	0.0943683	0.0943683	0.0928463	0.0928463	0.070122	0.0791476	0.070122	0.0167428	0.0337423	0.0334855	0.0334855	0.0167428	0.0152207	0.0152207	0.0182648	0.0152207	0.0152207	0.0182648	0.0183206	0.01875	0.0152207	0.0152207	0.0228311	0.021309	0.042618	0.0182648	0.0182648	0.0152207	0.0136986	0.0136986	0.0182648	0.0350076
G. klugii	0.135671	0.13872	0.144817	0.144817	0.144817	0.144817	0.132622	0.134146	0.129573	0.140244	0.13872	0.135671	0.134052	0.089939	0.089939	0.110749	0.0945122	0.0945122	0.0945122	0.0929878	0.0929878	0.0687023	0.0777439	0.0687023	0.0106707	0.030722	0.0304878	0.0304878	0.0167683	0.0152439	0.0152439	0.0182927	0.0152439	0.0152439	0.0182927	0.0183486	0.0187793	0.0152439	0.0152439	0.0198171	0.0182927	0.0381098	0.0121951	0.0121951	0.0121951	0.0106707	0.0106707	0.0152439	0.0381098
G. klugii	0.133942	0.136986	0.138508	0.138508	0.138508	0.138508	0.135464	0.136986	0.133942	0.141553	0.14003	0.136986	0.135385	0.0913242	0.0913242	0.104065	0.0928463	0.0928463	0.0928463	0.0913242	0.0913242	0.0685976	0.0776256	0.0685976	0.0152207	0.0322086	0.0319635	0.0319635	0.0182648	0.0167428	0.0167428	0.0197869	0.0167428	0.0167428	0.0197869	0.0198473	0.0203125	0.0167428	0.0167428	0.0243531	0.0228311	0.0410959	0.0197869	0.0197869	0.0136986	0.0121766	0.0121766	0.0167428	0.0334855
G. klugii	0.146119	0.149163	0.144597	0.147641	0.147641	0.147641	0.141553	0.143075	0.133942	0.144597	0.143075	0.14003	0.138462	0.0989346	0.0989346	0.117073	0.100457	0.100457	0.100457	0.0989346	0.0989346	0.0731707	0.0882801	0.0762195	0.0350076	0.0429448	0.042618	0.0410959	0.0350076	0.0334855	0.0334855	0.0365297	0.0334855	0.0334855	0.0365297	0.0366412	0.034375	0.0334855	0.0334855	0.0365297	0.0380518	0.00608828	0.0395738	0.0395738	0.0365297	0.0350076	0.0350076	0.0395738	0.042618
G. klugii	0.146119	0.146119	0.143075	0.143075	0.143075	0.143075	0.133942	0.135464	0.136986	0.135464	0.133942	0.13242	0.130769	0.0928463	0.0928463	0.105691	0.100457	0.100457	0.100457	0.0989346	0.0989346	0.0823171	0.0882801	0.0807927	0.042618	0.0506135	0.0502283	0.0456621	0.0395738	0.0410959	0.0410959	0.04414	0.0410959	0.0410959	0.04414	0.0427481	0.0421875	0.0410959	0.0410959	0.0395738	0.0380518	0.0487062	0.0471842	0.0471842	0.0410959	0.0395738	0.0395738	0.04414	0.0350076
G. klugii	0.150685	0.150685	0.144597	0.144597	0.144597	0.144597	0.133942	0.135464	0.136986	0.141553	0.14003	0.136986	0.135385	0.0928463	0.0928463	0.107317	0.101979	0.101979	0.101979	0.100457	0.103501	0.0823171	0.0882801	0.0807927	0.04414	0.047546	0.0502283	0.0456621	0.0410959	0.042618	0.042618	0.0456621	0.042618	0.042618	0.0456621	0.0442748	0.04375	0.042618	0.042618	0.04414	0.042618	0.0471842	0.0487062	0.0487062	0.042618	0.0410959	0.0410959	0.04414	0.0395738
G. klugii	0.150685	0.150685	0.144597	0.144597	0.144597	0.144597	0.133942	0.135464	0.133942	0.141553	0.14003	0.13242	0.130769	0.0943683	0.0943683	0.107317	0.103501	0.103501	0.103501	0.101979	0.101979	0.0823171	0.0882801	0.0807927	0.0410959	0.0460123	0.0487062	0.04414	0.0380518	0.0395738	0.0395738	0.042618	0.0395738	0.0395738	0.042618	0.0412214	0.040625	0.0395738	0.0395738	0.0456621	0.04414	0.0471842	0.0456621	0.0456621	0.0395738	0.0380518	0.0380518	0.042618	0.04414
[truncated: 6 more columns]

## Sheet: Caption
Table. Estimates of Evolutionary Divergence between Sequences
The number of base differences per site from between sequences are shown. The analysis involved 56 nucleotide sequences. Codon positions included were 1st+2nd+3rd+Noncoding. All ambiguous positions were removed for each sequence pair. There were a total of 657 positions in the final dataset. Evolutionary analyses were conducted in MEGA6 [1].
1. Tamura K., Stecher G., Peterson D., Filipski A., and Kumar S. (2013). MEGA6: Molecular Evolutionary Genetics Analysis version 6.0. Molecular Biology and Evolution30: 2725-2729.
Disclaimer: Although utmost care has been taken to ensure the correctness of the caption, the caption text is provided "as is" without any warranty of any kind. Authors advise the user to carefully check the caption prior to its use for any purpose and report any errors or problems to the authors immediately (www.megasoftware.net). In no event shall the authors and their employers be liable for a…
